# Supplementary material for: Size-Dependent High-Pressure Behavior of Pure and Eu3+-Doped Y2O3 Nanoparticles: Insights from Experimental and Theoretical Investigations
Source: Nanomaterials (Basel). 2024 Apr 20;14(8):721. doi: 10.3390/nano14080721 (PMC11054519; doi:10.3390/nano14080721)
Supplement: Supplementary file 1 [file nanomaterials-14-00721-s001.zip]

Archive with 1 entries (1 files):
- nanomaterials-2965155-supplementary.pdf
